# Supplementary material for: Cyanobacteria Microcystis aeruginosa Contributes to the Severity of Fish Diseases: A Study on Spring Viraemia of Carp
Source: Toxins (Basel). 2021 Aug 28;13(9):601. doi: 10.3390/toxins13090601 (PMC8473110; doi:10.3390/toxins13090601)
Supplement: Supplementary file 1 [file toxins-13-00601-s001.zip]

Archive with 1 entries (1 files):
- toxins-1275351-supplementary.pdf
